# Supplementary material for: Insights into the Synthesis of Spiral Beta Zeolite with Enhanced Catalytic Performance in VOC Abatement
Source: Molecules. 2024 Mar 20;29(6):1386. doi: 10.3390/molecules29061386 (PMC10974148; doi:10.3390/molecules29061386)
Supplement: Supplementary file 1 [file molecules-29-01386-s001.zip]

Archive with 1 entries (1 files):
- molecules-2899705-supplementary.pdf
